# Supplementary material for: Insulin-Like Growth Factor I (IGF-I) Expressed from an AAV1 Vector Leads to a Complete Reversion of Liver Cirrhosis in Rats
Source: PLoS One. 2016 Sep 22;11(9):e0162955. doi: 10.1371/journal.pone.0162955 (PMC5033470; doi:10.1371/journal.pone.0162955)
Supplement: S1 Table — (XLSX) [file pone.0162955.s001.xlsx]

## Sheet: Hoja1
Gene	Forward primers	Reverse primers	Tm (ºC)	72 ºC (s)
GADPH	CTTCCACGATGCCAAAGTTG	GATGGTGAAGGTCGGTGTG	60	30
IGF-I	GTGTCGATAGGGGCTGGGAC	TTCAGTTCGTGTGTGGACAAGG	64	25
IGFBP3	CCTCCGAGTCTAAGCGGGAGAC	GCATTGCCTCAGCGTGCAGAG	61	25
IGF-I receptor	GACAGTGAATGAGGCTGCAA	TCTCCACCTCTGGCCTTAGA	64	25
Collagen I	CAAGAATGGCGACCGTGGTGA	GGTGTGACTCGTGCAGCCATC	59	25
Collagen IV	GCAGGTGTGCGGTTTGTGAAG	AGCTCCCCTGCCTTCAAGGTG	62	35
MMP-1	TTGTTGCTGCCCATGAGCTT	ACTTTGTCGCCAATTCCAGG	55	25
MMP-2	CTATTCTGTCAGCACTTTGG	CAGACTTTGGTTCTCCAACTT	59.1	25
MMP-9	AAGGATGGTCTACTGGCAC	AGAGATTCTCACTGGGGC	59.7	25
MMP-14	AAAGGGAACAAATACTGGAA	ATGTAGTTAGGGGGATGGAA	59.7	25
TIMP-2	ATTTATCTACAGGGCCCC	CAAGAACCATCACTTCTGTTG	59	25
α-SMA	ACTGGGACGACATGGAAAAG	CATCTCCAGAGTCCAGCACA	64.5	15
TGF-β	CGGCAGCTGTACATTGAC	TCAGCTGCACTTGCAGGAGC	59	25
TNF-α	GAGCACAGAAAGCATGATCC	AGCCCATTTGGGAACTTCTC	59	25
IL-6	CAGTTGCCTTCTTGGGACTG	GTTCATACAATCAGAATTGC	62	25
CTGF	ATCCCCTGCGAGGGACACAAG	CAACTGCTTTGGAAGGACTCGC	70	25
VEGF	AAGCCAGCACATAGGAGAGATGAG	TCACCGCCTTGGCTTGTCACATCT	68	25
PDGF	GAAGCCAGTCTTCAAGAAGGCCAC	AACGGTCACCCGAGTTTGAGGTGT	67	30
HGF	AGGGAATCCTCTCGTTCCTTGG	GAGGCGAGGCGAAACGCAAAC	60	25
HNF4-α	CCTTGGACCCAGCCTACA	GCTTGAGGCTCCGTAGTGT	62	25
WT1	GGAACCAGATGAACCTCGGAG	CGCTTCTCACTGGTTTCAGATGCTG	66	30
PCNA	TTTGAGGCACGCCTGATCC	GGAGACGTGAGACGAGTCCAT	64	25
